# Supplementary material for: Novel Xanomeline-Containing Bitopic Ligands of Muscarinic Acetylcholine Receptors: Design, Synthesis and FRET Investigation
Source: Molecules. 2023 Mar 6;28(5):2407. doi: 10.3390/molecules28052407 (PMC10005175; doi:10.3390/molecules28052407)
Supplement: Supplementary file 1 [file molecules-28-02407-s001.zip]

Archive with 1 entries (1 files):
- molecules-2219178-supplementary.pdf
